# Supplementary material for: Leaf manganese concentrations reveal phosphorus-mining strategies and trait diversification of Myrtaceae in south-eastern Australia
Source: Ann Bot. 2025 Jun 17;136(5-6):1367–81. doi: 10.1093/aob/mcaf129 (PMC12682836; doi:10.1093/aob/mcaf129)
Supplement: mcaf129_Supplementary_Data [file mcaf129_supplementary_data.zip]

Archive with 2 entries (2 files):
- Dataset from the NSW.csv
- Yan et al_Supplementary Information.docx
