# Supplementary material for: Leaf manganese concentrations reveal phosphorus-mining strategies and trait diversification of Myrtaceae in south-eastern Australia
Source: Ann Bot. 2025 Jun 17;136(5-6):1367–81. doi: 10.1093/aob/mcaf129 (PMC12682836; doi:10.1093/aob/mcaf129)
Supplement: mcaf129_Supplementary_Data [file mcaf129_supplementary_data.zip › Dataset from the NSW.csv]

Region	Site_name	Genus	Species	Nitrogen_mg g	Phosphorus_mg g	Manganese_mg kg
Western Sydney	EucFACE	Angophora	Angophora floribunda	14.38	0.70	1015.12
Western Sydney	EucFACE	Angophora	Angophora subvelutina	16.76	0.67	1187.48
Western Sydney	EucFACE	Eucalyptus	Eucalyptus tereticornis	19.07	0.93	1166.01
Western Sydney	EucFACE	Melaleuca	Melaleuca decora	17.70	0.68	751.08
Western Sydney	EucFACE	Melaleuca	Melaleuca nodosa	12.76	0.44	333.25
Blue Mountains	Davies Park	Angophora	Angophora costata	10.51	0.41	602.13
Blue Mountains	Davies Park	Corymbia	Corymbia gummifera	9.36	0.36	187.69
Blue Mountains	Davies Park	Eucalyptus	Eucalyptus piperita	9.98	0.38	245.79
Blue Mountains	Grose Road	Eucalyptus	Eucalyptus burgessiana	8.21	0.27	223.29
Blue Mountains	Grose Road	Eucalyptus	Eucalyptus sparsifolia	7.38	0.25	238.81
Blue Mountains	Grose Road	Gaudium	Gaudium trinervium	8.67	0.18	368.53
Blue Mountains	Minnehaha 1	Eucalyptus	Eucalyptus mannifera subsp. gullickii	11.67	0.37	196.21
Blue Mountains	Minnehaha 1	Eucalyptus	Eucalyptus stricta	9.23	0.35	330.45
Blue Mountains	Minnehaha 1	Gaudium	Gaudium trinervium	8.83	0.26	304.29
Blue Mountains	Minnehaha 2	Eucalyptus	Eucalyptus radiata	10.63	0.36	343.32
Blue Mountains	Minnehaha 2	Gaudium	Gaudium trinervium	12.59	0.38	1089.25
Western Sydney	Castlereagh_R 1	Angophora	Angophora bakeri	13.38	0.51	748.21
Western Sydney	Castlereagh_R 1	Eucalyptus	Eucalyptus fibrosa	10.50	0.35	526.57
Western Sydney	Castlereagh_R 1	Eucalyptus	Eucalyptus parramattensis	12.00	0.51	682.25
Western Sydney	Castlereagh_R 1	Eucalyptus	Eucalyptus racemosa	9.86	0.31	1002.42
Western Sydney	Castlereagh_R 1	Gaudium	Gaudium parvifolium	10.12	0.45	675.40
Western Sydney	Castlereagh_R 2	Eucalyptus	Eucalyptus globoidea	10.49	0.39	302.81
Western Sydney	Castlereagh_R 2	Gaudium	Gaudium trinervium	10.03	0.28	591.05
Coastal	KCNP 1	Eucalyptus	Eucalyptus paniculata	10.07	0.41	286.83
Coastal	KCNP 1	Eucalyptus	Eucalyptus umbra	8.15	0.35	62.74
Coastal	KCNP 2	Angophora	Angophora hispida	7.15	0.23	167.94
Coastal	KCNP 2	Eucalyptus	Eucalyptus haemostoma	6.94	0.21	123.54
Blue Mountains	Euroka 1	Eucalyptus	Eucalyptus signata	10.32	0.36	479.83
Blue Mountains	Euroka 1	Gaudium	Gaudium trinervium	8.77	0.28	1200.53
Blue Mountains	Euroka 2	Blakella	Blakella eximia	11.18	0.42	416.45
Blue Mountains	Euroka 2	Gaudium	Gaudium trinervium	8.24	0.23	812.46
Blue Mountains	Lapstone	Eucalyptus	Eucalyptus agglomerata	11.53	0.44	255.81
Blue Mountains	Lapstone	Eucalyptus	Eucalyptus punctata	13.20	0.48	570.63
Coastal	DPC Reserve 1	Eucalyptus	Eucalyptus resinifera	10.06	0.38	133.52
Coastal	DPC Reserve 2	Eucalyptus	Eucalyptus pilularis	10.76	0.43	86.72
Coastal	KWG 1	Eucalyptus	Eucalyptus luehmanniana	8.91	0.26	147.86
Coastal	KWG 2	Eucalyptus	Eucalyptus sieberi	9.01	0.26	358.47
Coastal	KWG 3	Eucalyptus	Eucalyptus eugenoides	8.89	0.42	225.17
Coastal	KWG 4	Angophora	Angophora crassifolia	11.48	0.64	181.33
